# Supplementary material for: Bivalve microbiomes are shaped by host species, size, parasite infection, and environment
Source: PeerJ. 2024 Oct 8;12:e18082. doi: 10.7717/peerj.18082 (PMC11468899; doi:10.7717/peerj.18082)
Supplement: Supplemental Information 8 — 0-1 Ns were added between the primer and adapter in order to increase heterogeneity. [file peerj-12-18082-s008.csv]

Primer name
515F_0N_adapter	5' TCGTCGGCAGCGTCAGATGTGTATAAGAGACAGGTGYCAGCMGCCGCGGTAA 3'
515F_1N_adapter	5' TCGTCGGCAGCGTCAGATGTGTATAAGAGACAGNGTGYCAGCMGCCGCGGTAA 3'
515F_2N_adapter	5' TCGTCGGCAGCGTCAGATGTGTATAAGAGACAGNNGTGYCAGCMGCCGCGGTAA 3'
515F_3N_adapter	5' TCGTCGGCAGCGTCAGATGTGTATAAGAGACAGNNNGTGYCAGCMGCCGCGGTAA 3'
806R_0N_adapter	5' GTCTCGTGGGCTCGGAGATGTGTATAAGAGACAGGGACTACNVGGGTWTCTAAT 3'
806R_1N_adapter	5' GTCTCGTGGGCTCGGAGATGTGTATAAGAGACAGNGGACTACNVGGGTWTCTAAT 3'
806R_2N_adapter	5' GTCTCGTGGGCTCGGAGATGTGTATAAGAGACAGNNGGACTACNVGGGTWTCTAAT 3'
806R_3N_adapter	5' GTCTCGTGGGCTCGGAGATGTGTATAAGAGACAGNNNGGACTACNVGGGTWTCTAAT 3'
