# Supplementary material for: Bivalve microbiomes are shaped by host species, size, parasite infection, and environment
Source: PeerJ. 2024 Oct 8;12:e18082. doi: 10.7717/peerj.18082 (PMC11468899; doi:10.7717/peerj.18082)
Supplement: Supplemental Information 10 — References to low/high and poly/mono in the unique id of oysters are therefore meaningless and serve only as a unique code. [file peerj-12-18082-s010.csv]

	UniqueID	Experiment	Year	Site	Density	Cohabitation	Replicate_bag_or_bucket	Individual_number	Species	Length_pre	Width_pre	Height_pre	Weight_pre	Length_post	Width_post	Height_post	Weight_post	Length_delta	Weight_delta	RFTM_score	peacrabs	Readcounts	Keep
1	2017_NW_HIGH_MONO_B1_CV	Field17	2017	NW	NA	NA	HMB	1	CV	18.2	21.1	5.8	0.8	51.72	39.99	23.44	22.78	1.841758242	27.475	1	0	70912	TRUE
2	2017_NW_HIGH_MONO_B11_CV	Field17	2017	NW	NA	NA	HMB	11	CV	24.2	18.1	5.8	1.45	65.99	32.67	19.69	21.48	1.726859504	13.8137931	2	0	74625	TRUE
3	2017_NW_HIGH_MONO_B12_CV	Field17	2017	NW	NA	NA	HMB	12	CV	24.4	16.8	7.15	1.26	68.82	41.43	22.92	23.75	1.820491803	17.84920635	0	0	105450	TRUE
4	2017_NW_HIGH_MONO_B14_CV	Field17	2017	NW	NA	NA	HMB	14	CV	21.1	20	5.8	1	56.17	41.03	22.82	27.56	1.662085308	26.56	1	0	224013	TRUE
5	2017_NW_HIGH_MONO_B18_CV	Field17	2017	NW	NA	NA	HMB	18	CV	25	20.08	6	1.63	71.11	41.94	25.15	33.37	1.8444	19.47239264	4	0	73054	TRUE
6	2017_NW_HIGH_MONO_P1_CV	Field17	2017	NW	NA	NA	HMP	1	CV	19.25	20	6.3	1.08	78.18	44.58	20.32	34.33	3.061298701	30.78703704	1	0	103536	TRUE
7	2017_NW_HIGH_MONO_P12_CV	Field17	2017	NW	NA	NA	HMP	12	CV	21.8	20.6	6.5	1.32	42.36	37.83	17.76	20.54	0.943119266	14.56060606	2	0	32018	TRUE
8	2017_NW_HIGH_MONO_P14_CV	Field17	2017	NW	NA	NA	HMP	14	CV	22.55	21	7.7	1.49	53.82	48.02	20.56	29.11	1.386696231	18.53691275	2	1	32030	TRUE
9	2017_NW_HIGH_MONO_P16_CV	Field17	2017	NW	NA	NA	HMP	16	CV	27.5	18.95	6.8	1.66	77.38	39.74	23.32	29.2	1.813818182	16.59036145	2	0	43395	TRUE
10	2017_NW_HIGH_MONO_P8_CV	Field17	2017	NW	NA	NA	HMP	8	CV	22.7	20.06	5.65	1.34	60.51	41.39	18.14	25.66	1.665638767	18.14925373	0	0	107156	TRUE
11	2017_NW_HIGH_MONO_P9_CV	Field17	2017	NW	NA	NA	HMP	9	CV	20.5	18.7	7	0.95	40.38	33.17	12.41	7.88	0.969756098	7.294736842	3	1	115160	TRUE
12	2017_NW_HIGH_MONO_R18_CV	Field17	2017	NW	NA	NA	HMR	18	CV	21.1	17.7	5.6	0.9	61.79	49.86	17.84	28.94	1.928436019	31.15555556	1	1	50162	TRUE
13	2017_NW_HIGH_MONO_R4_CV	Field17	2017	NW	NA	NA	HMR	4	CV	20.6	18.3	6.5	0.98	64.06	43.93	22.08	32.59	2.109708738	32.25510204	0.5	0	59595	TRUE
14	2017_NW_HIGH_MONO_R6_CV	Field17	2017	NW	NA	NA	HMR	6	CV	25.25	18.2	5.6	1.37	59.46	42.25	18.68	30.69	1.354851485	21.40145985	0	0	24333	TRUE
15	2017_NW_HIGH_MONO_Y9_CV	Field17	2017	NW	NA	NA	HMY	9	CV	23.05	19.9	6.2	1.01	59.97	45.31	23.36	34.72	1.601735358	33.37623762	3	0	121642	TRUE
16	2017_NW_HIGH_POLY_B1_CV	Field17	2017	NW	NA	NA	HPB	1	CV	14.8	16.65	6.8	0.7	46.25	44.73	18.99	17.61	2.125	24.15714286	0	0	70348	TRUE
17	2017_NW_HIGH_POLY_B11_CV	Field17	2017	NW	NA	NA	HPB	11	CV	25.6	15.8	5.6	1.31	68.38	39.93	28.77	35.01	1.67109375	25.72519084	0	0	29372	TRUE
18	2017_NW_HIGH_POLY_B14_CV	Field17	2017	NW	NA	NA	HPB	14	CV	18.35	17.2	7	0.81	52.44	38.9	21.25	18.32	1.857765668	21.61728395	0	0	26218	TRUE
19	2017_NW_HIGH_POLY_P7_CV	Field17	2017	NW	NA	NA	HPP	7	CV	23.5	17.2	5.8	1.3	60.15	46.68	20.26	32.41	1.559574468	23.93076923	1	0	23336	TRUE
20	2017_NW_HIGH_POLY_R1_CV	Field17	2017	NW	NA	NA	HPR	1	CV	24.85	17.5	6.6	1.24	53.74	37.42	17.68	15.61	1.162575453	11.58870968	1	0	32537	TRUE
21	2017_NW_LOW_MONO_B17_CV	Field17	2017	NW	NA	NA	LMB	17	CV	21.1	18.7	5.3	1.01	62.48	46.67	23.31	35.39	1.961137441	34.03960396	0	0	34225	TRUE
22	2017_NW_LOW_MONO_B3_CV	Field17	2017	NW	NA	NA	LMB	3	CV	22.4	17.2	6.85	1.17	49.29	54.14	19.28	24.1	1.200446429	19.5982906	0	0	17352	TRUE
23	2017_NW_LOW_MONO_P11_CV	Field17	2017	NW	NA	NA	LMP	11	CV	24	16.35	7.4	1.37	72.09	41.39	18.68	26.99	2.00375	18.70072993	0.5	0	195538	TRUE
24	2017_NW_LOW_MONO_P17_CV	Field17	2017	NW	NA	NA	LMP	17	CV	18.9	18.75	5.8	0.96	69.85	46.25	21.18	33.31	2.695767196	33.69791667	2	0	43207	TRUE
25	2017_NW_LOW_MONO_P5_CV	Field17	2017	NW	NA	NA	LMP	5	CV	20.2	17.5	6.1	0.91	45.43	36.73	16.7	16.24	1.249009901	16.84615385	4	0	50820	TRUE
26	2017_NW_LOW_MONO_P7_CV	Field17	2017	NW	NA	NA	LMP	7	CV	25.2	16	6.5	1.19	57.2	38.38	18.8	25.65	1.26984127	20.55462185	0.5	0	62360	TRUE
27	2017_NW_LOW_MONO_R1_CV	Field17	2017	NW	NA	NA	LMR	1	CV	20	18.7	6.5	1.09	49.02	38.98	18.46	2.28	1.451	1.091743119	1	0	46374	TRUE
28	2017_NW_LOW_MONO_R11_CV	Field17	2017	NW	NA	NA	LMR	11	CV	20.5	17.75	6.9	1.04	49.57	38.26	20.18	19.59	1.41804878	17.83653846	3	0	73414	TRUE
29	2017_NW_LOW_MONO_R14_CV	Field17	2017	NW	NA	NA	LMR	14	CV	23.5	18.5	6.45	1.05	57.22	33.05	15.37	16.68	1.434893617	14.88571429	2	0	928950	TRUE
30	2017_NW_LOW_MONO_R16_CV	Field17	2017	NW	NA	NA	LMR	16	CV	22.6	18.35	10.2	1.88	55.95	37.96	22.5	23.82	1.475663717	11.67021277	4	0	78068	TRUE
31	2017_NW_LOW_MONO_R4_CV	Field17	2017	NW	NA	NA	LMR	4	CV	20.4	17.75	5.5	0.96	53.75	32.87	15.14	14.29	1.634803922	13.88541667	1	0	286	FALSE
32	2017_NW_LOW_MONO_Y10_CV	Field17	2017	NW	NA	NA	LMY	10	CV	20.9	18.25	6.75	1.11	67.74	44.5	24.56	41.63	2.241148325	36.5045045	0	0	77998	TRUE
33	2017_NW_LOW_MONO_Y18_CV	Field17	2017	NW	NA	NA	LMY	18	CV	22.55	16.3	7	0.93	78.22	45.82	17.26	26.79	2.468736142	27.80645161	3	0	44040	TRUE
34	2017_NW_LOW_MONO_Y6_CV	Field17	2017	NW	NA	NA	LMY	6	CV	22	18.1	6.3	1.27	69.2	42.12	20.99	25.34	2.145454545	18.95275591	2	0	87887	TRUE
35	2017_NW_LOW_POLY_B17_CV	Field17	2017	NW	NA	NA	LPB	17	CV	18.25	20.04	6.15	1	58.04	38.04	20.13	20.07	2.180273973	19.07	3	0	80622	TRUE
36	2017_NW_LOW_POLY_B6_CV	Field17	2017	NW	NA	NA	LPB	6	CV	20	17.8	6.4	1.05	60.26	33.26	24.19	25.48	2.013	23.26666667	2	0	38248	TRUE
37	2017_NW_LOW_POLY_P18_CV	Field17	2017	NW	NA	NA	LPP	18	CV	21	18.7	5.2	1.05	63.74	46.96	25.7	38.25	2.035238095	35.42857143	3	0	56649	TRUE
38	2017_NW_LOW_POLY_P5_CV	Field17	2017	NW	NA	NA	LPP	5	CV	18	16.1	5.2	0.81	54.71	41.07	18.48	24.02	2.039444444	28.65432099	4	0	202349	TRUE
39	2017_OY_HIGH_MONO_R1_CV	Field17	2017	OY	NA	NA	HMR	1	CV	20.1	18.6	5.4	0.93	49.75	31.21	48.24	14.29	1.475124378	14.3655914	5	0	93913	TRUE
40	2017_OY_HIGH_MONO_R11_CV	Field17	2017	OY	NA	NA	HMR	11	CV	18.75	16.75	5.5	0.89	51.1	40.65	18.41	19.97	1.725333333	21.43820225	1	0	96719	TRUE
41	2017_OY_HIGH_MONO_R12_CV	Field17	2017	OY	NA	NA	HMR	12	CV	23	15.1	7.45	0.89	43.97	39.04	13.5	11.42	0.91173913	11.83146067	2	1	31672	TRUE
42	2017_OY_HIGH_MONO_Y11_CV	Field17	2017	OY	NA	NA	HMY	11	CV	25.45	17.4	7.2	1.54	71.02	43.77	16.33	23.89	1.790569745	14.51298701	3	0	35672	TRUE
43	2017_OY_HIGH_MONO_Y13_CV	Field17	2017	OY	NA	NA	HMY	13	CV	21.4	17.6	5.5	0.97	45.15	35.04	18.84	16.37	1.109813084	15.87628866	1	0	40374	TRUE
44	2017_OY_HIGH_MONO_Y15_CV	Field17	2017	OY	NA	NA	HMY	15	CV	24.2	17.3	7.2	1.41	63.12	44.79	17.83	24.37	1.608264463	16.28368794	0	0	24970	TRUE
45	2017_OY_HIGH_MONO_Y17_CV	Field17	2017	OY	NA	NA	HMY	17	CV	22.7	14.8	6.4	0.85	52.54	37.96	17.25	19.97	1.314537445	22.49411765	0.5	0	68561	TRUE
46	2017_OY_HIGH_MONO_Y3_CV	Field17	2017	OY	NA	NA	HMY	3	CV	23.4	19.25	6	1.27	45.98	41.95	17.76	18.58	0.964957265	13.62992126	0	0	44568	TRUE
47	2017_OY_HIGH_MONO_Y4_CV	Field17	2017	OY	NA	NA	HMY	4	CV	24.5	17.5	7.1	1.41	45.97	37.25	16.16	15.75	0.876326531	10.17021277	1	0	177097	TRUE
48	2017_OY_HIGH_MONO_Y7_CV	Field17	2017	OY	NA	NA	HMY	7	CV	22.2	18.5	6.75	1.07	53.3	36.91	16.14	16.16	1.400900901	14.10280374	1	1	59505	TRUE
49	2017_OY_HIGH_POLY_B1_CV	Field17	2017	OY	NA	NA	HPB	1	CV	22.1	17.8	5.7	0.95	57.1	44.51	21.16	23.5	1.583710407	23.73684211	0.5	0	35447	TRUE
50	2017_OY_HIGH_POLY_B9_CV	Field17	2017	OY	NA	NA	HPB	9	CV	25.45	17.4	7.05	1.67	57.54	44.5	20.51	27.85	1.260903733	15.67664671	3	0	70543	TRUE
51	2017_OY_HIGH_POLY_P13_CV	Field17	2017	OY	NA	NA	HPP	13	CV	20	15.25	6.2	1.04	41.1	35.06	13.89	13.36	1.055	11.84615385	1	0	38981	TRUE
52	2017_OY_HIGH_POLY_P3_CV	Field17	2017	OY	NA	NA	HPP	3	CV	19.5	18	5.6	0.92	49.46	48.34	17.61	18	1.536410256	18.56521739	0	0	53148	TRUE
53	2017_OY_HIGH_POLY_P7_CV	Field17	2017	OY	NA	NA	HPP	7	CV	20.2	18.3	5.1	0.92	45.32	46.37	15.65	17.19	1.243564356	17.68478261	1	0	81205	TRUE
54	2017_OY_HIGH_POLY_R1_CV	Field17	2017	OY	NA	NA	HPR	1	CV	20.5	19.2	5.5	0.98	59.78	40.64	18.74	20.83	1.916097561	20.25510204	0	0	42997	TRUE
55	2017_OY_HIGH_POLY_R13_CV	Field17	2017	OY	NA	NA	HPR	13	CV	21	18.1	5.5	1.08	45.77	35.93	14.21	14.49	1.17952381	12.41666667	0	1	49207	TRUE
56	2017_OY_HIGH_POLY_Y16_CV	Field17	2017	OY	NA	NA	HPY	16	CV	20.7	15.8	6.7	0.92	59.29	40.62	19.21	25.39	1.864251208	26.59782609	2	0	54823	TRUE
57	2017_OY_HIGH_POLY_Y7_CV	Field17	2017	OY	NA	NA	HPY	7	CV	22.7	14.9	5.95	0.99	46.54	34.96	20.42	18.66	1.050220264	17.84848485	1	0	61256	TRUE
58	2017_OY_LOW_MONO_B1_CV	Field17	2017	OY	NA	NA	LMB	1	CV	22.45	16.7	6	1.11	54.71	45.93	19.51	27.12	1.436971047	23.43243243	2	0	7106	FALSE
59	2017_OY_LOW_MONO_B11_CV	Field17	2017	OY	NA	NA	LMB	11	CV	20	17.2	6.1	0.89	53.19	39.6	14.71	18.93	1.6595	20.26966292	0	0	52781	TRUE
60	2017_OY_LOW_MONO_B16_CV	Field17	2017	OY	NA	NA	LMB	16	CV	17.4	16.85	6	0.89	48.29	34.26	16.89	19.23	1.775287356	20.60674157	3	0	44083	TRUE
61	2017_OY_LOW_MONO_P9_CV	Field17	2017	OY	NA	NA	LMP	9	CV	21.65	14.5	6.45	1.05	40.31	43.14	13.37	12.22	0.861893764	10.63809524	1	0	27837	TRUE
62	2017_OY_LOW_MONO_R10_CV	Field17	2017	OY	NA	NA	LMR	10	CV	23.2	17.7	7.5	1.18	59.19	42.83	20.04	27.02	1.551293103	21.89830508	1	0	47647	TRUE
63	2017_OY_LOW_MONO_R12_CV	Field17	2017	OY	NA	NA	LMR	12	CV	18.6	14	5.5	0.7	54.56	38.68	16.33	15.52	1.933333333	21.17142857	0	0	88589	TRUE
64	2017_OY_LOW_MONO_R18_CV	Field17	2017	OY	NA	NA	LMR	18	CV	23	17.7	6.2	1.02	60.19	37.3	21.32	28.46	1.616956522	26.90196078	3	0	115536	TRUE
65	2017_OY_LOW_MONO_R4_CV	Field17	2017	OY	NA	NA	LMR	4	CV	22.3	17	7.2	1.2	49.66	47.33	14.06	21.95	1.22690583	17.29166667	0	0	25594	TRUE
66	2017_OY_LOW_MONO_Y6_CV	Field17	2017	OY	NA	NA	LMY	6	CV	19.5	17.45	5.9	0.85	55.83	47.69	21.07	27.05	1.863076923	30.82352941	2	0	316622	TRUE
67	2017_OY_LOW_POLY_B15_CV	Field17	2017	OY	NA	NA	LPB	15	CV	19.3	17	4.9	0.77	57.98	38.57	20.59	24.22	2.004145078	30.45454545	0	0	86723	TRUE
68	2017_OY_LOW_POLY_B2_CV	Field17	2017	OY	NA	NA	LPB	2	CV	21.5	19.85	6.2	1.25	58.75	43.86	22.6	31.19	1.73255814	23.952	0	0	108762	TRUE
69	2017_OY_LOW_POLY_P3_CV	Field17	2017	OY	NA	NA	LPP	3	CV	21.3	21.3	5.6	0.9	53.78	36.41	17.16	16.42	1.524882629	17.24444444	0	0	404709	TRUE
70	2017_OY_LOW_POLY_Y17_CV	Field17	2017	OY	NA	NA	LPY	17	CV	20.4	19	5.4	1.12	50.69	38.86	16.88	18.37	1.484803922	15.40178571	1	0	80553	TRUE
71	2017_OY_LOW_POLY_Y4_CV	Field17	2017	OY	NA	NA	LPY	4	CV	21.1	14.4	5.5	0.89	49.26	43.03	18.32	20.74	1.334597156	22.30337079	0	1	76917	TRUE
72	2017_SW_HIGH_MONO_B1_CV	Field17	2017	SW	NA	NA	HMB	1	CV	20.4	17.6	5	0.92	58.24	40.04	26.45	28.22	1.854901961	29.67391304	0	0	92879	TRUE
73	2017_SW_HIGH_MONO_B11_CV	Field17	2017	SW	NA	NA	HMB	11	CV	20.8	16.4	5	1.04	51.2	42.45	19.8	21.1	1.461538462	19.28846154	1	0	76734	TRUE
74	2017_SW_HIGH_MONO_B13_CV	Field17	2017	SW	NA	NA	HMB	13	CV	18.4	17.6	5.5	0.92	53.5	42.58	19.15	26.99	1.907608696	28.33695652	0	0	112808	TRUE
75	2017_SW_HIGH_MONO_B3_CV	Field17	2017	SW	NA	NA	HMB	3	CV	24.4	15	7.1	0.95	54.34	36.54	19.21	19.73	1.22704918	19.76842105	0.5	0	100308	TRUE
76	2017_SW_HIGH_MONO_B9_CV	Field17	2017	SW	NA	NA	HMB	9	CV	19.5	14.8	5.2	0.79	54.16	39.96	16.33	18.19	1.777435897	22.02531646	0	0	67062	TRUE
77	2017_SW_HIGH_MONO_P13_CV	Field17	2017	SW	NA	NA	HMP	13	CV	20	14.15	5.6	0.84	56.49	34.56	19.81	17.64	1.8245	20	3	0	64531	TRUE
78	2017_SW_HIGH_MONO_P15_CV	Field17	2017	SW	NA	NA	HMP	15	CV	24.7	14.6	7.25	1.29	53.03	49.65	18.99	23.53	1.146963563	17.24031008	0.5	0	64226	TRUE
79	2017_SW_HIGH_MONO_R1_CV	Field17	2017	SW	NA	NA	HMR	1	CV	20	15.8	5	0.84	48.88	38.11	22.54	22.15	1.444	25.36904762	1	0	108044	TRUE
80	2017_SW_HIGH_MONO_R13_CV	Field17	2017	SW	NA	NA	HMR	13	CV	21	17.2	6.7	1.02	45.25	35.68	28.77	17.1	1.154761905	15.76470588	3	0	74164	TRUE
81	2017_SW_HIGH_MONO_R17_CV	Field17	2017	SW	NA	NA	HMR	17	CV	18.5	16.8	5.8	0.76	54.09	46.36	21.49	24.56	1.923783784	31.31578947	1	0	84778	TRUE
82	2017_SW_HIGH_MONO_R3_CV	Field17	2017	SW	NA	NA	HMR	3	CV	20.5	12.8	6	0.82	50.03	47.71	18.32	24.01	1.440487805	28.2804878	2	0	156268	TRUE
83	2017_SW_HIGH_MONO_R7_CV	Field17	2017	SW	NA	NA	HMR	7	CV	18.6	16.5	5.5	0.78	57.14	46.84	22.12	27.57	2.072043011	34.34615385	3	0	67597	TRUE
84	2017_SW_HIGH_MONO_Y3_CV	Field17	2017	SW	NA	NA	HMY	3	CV	19.6	16.9	5.85	0.98	57.68	41.28	21.29	19.93	1.942857143	19.33673469	2	0	123977	TRUE
85	2017_SW_HIGH_POLY_B2_CV	Field17	2017	SW	NA	NA	HPB	2	CV	NA	NA	NA	NA	42.89	50.52	24.01	23.17	NA	NA	1	0	74534	TRUE
86	2017_SW_HIGH_POLY_B8_CV	Field17	2017	SW	NA	NA	HPB	8	CV	NA	NA	NA	NA	57.44	44.69	25.88	26.25	NA	NA	0.5	0	98723	TRUE
87	2017_SW_HIGH_POLY_R13_CV	Field17	2017	SW	NA	NA	HPR	13	CV	NA	NA	NA	NA	65.59	52.07	19.7	33.48	NA	NA	0	0	101003	TRUE
88	2017_SW_HIGH_POLY_R2_CV	Field17	2017	SW	NA	NA	HPR	2	CV	NA	NA	NA	NA	61.19	43.06	22.3	33.53	NA	NA	0	0	138082	TRUE
89	2017_SW_HIGH_POLY_R4_CV	Field17	2017	SW	NA	NA	HPR	4	CV	NA	NA	NA	NA	60.58	44.97	22.08	27.14	NA	NA	2	0	120888	TRUE
90	2017_SW_HIGH_POLY_Y1_CV	Field17	2017	SW	NA	NA	HPY	1	CV	NA	NA	NA	NA	56.89	49.83	20.77	28.45	NA	NA	1	0	82846	TRUE
91	2017_SW_HIGH_POLY_Y13_CV	Field17	2017	SW	NA	NA	HPY	13	CV	NA	NA	NA	NA	46.13	31.67	18.99	13.24	NA	NA	2	0	113474	TRUE
92	2017_SW_HIGH_POLY_Y14_CV	Field17	2017	SW	NA	NA	HPY	14	CV	NA	NA	NA	NA	52.36	43.03	26.09	22.49	NA	NA	2	0	110498	TRUE
93	2017_SW_LOW_MONO_B1_CV	Field17	2017	SW	NA	NA	LMB	1	CV	22	15.6	7.3	1.37	61.91	47.13	23.52	33.33	1.814090909	23.32846715	0	0	58103	TRUE
94	2017_SW_LOW_MONO_B10_CV	Field17	2017	SW	NA	NA	LMB	10	CV	21.6	18.3	7.6	1.39	51.37	39.35	19	16.89	1.378240741	11.15107914	3	0	144327	TRUE
95	2017_SW_LOW_MONO_B4_CV	Field17	2017	SW	NA	NA	LMB	4	CV	18.9	18	4.5	0.61	43.4	29.32	19.46	14.12	1.296296296	22.14754098	0	0	115300	TRUE
96	2017_SW_LOW_MONO_P1_CV	Field17	2017	SW	NA	NA	LMP	1	CV	20.1	16.5	6.5	0.83	47.32	43.65	17.46	20.3	1.354228856	23.45783133	1	0	231424	TRUE
97	2017_SW_LOW_MONO_P11_CV	Field17	2017	SW	NA	NA	LMP	11	CV	19.2	16.7	5.1	0.85	49.49	43.3	20.29	24.79	1.577604167	28.16470588	1	0	5209	FALSE
98	2017_SW_LOW_MONO_P4_CV	Field17	2017	SW	NA	NA	LMP	4	CV	20.4	15.6	5.8	0.83	49.38	49.91	19.13	22.81	1.420588235	26.48192771	0	0	4997	FALSE
99	2017_SW_LOW_MONO_P7_CV	Field17	2017	SW	NA	NA	LMP	7	CV	19.7	17.8	6.1	0.93	47.16	47.91	16.97	16.98	1.393908629	17.25806452	1	0	15963	TRUE
100	2017_SW_LOW_MONO_R11_CV	Field17	2017	SW	NA	NA	LMR	11	CV	20.3	17.9	5.9	1.06	54.96	36.1	20.22	25.98	1.707389163	23.50943396	0	1	7440	FALSE
101	2017_SW_LOW_MONO_R4_CV	Field17	2017	SW	NA	NA	LMR	4	CV	17.6	17.9	6.8	0.91	54.56	42.59	18.24	24.1	2.1	25.48351648	0.5	0	3118	FALSE
102	2017_SW_LOW_MONO_Y10_CV	Field17	2017	SW	NA	NA	LMY	10	CV	18.6	16.4	6.2	0.84	53.8	42.3	21.21	23.67	1.892473118	27.17857143	2	0	5422	FALSE
103	2017_SW_LOW_MONO_Y13_CV	Field17	2017	SW	NA	NA	LMY	13	CV	18.7	19.8	8.1	0.92	45.14	57	25.67	29.74	1.413903743	31.32608696	2	0	221	FALSE
104	2017_SW_LOW_MONO_Y18_CV	Field17	2017	SW	NA	NA	LMY	18	CV	19.6	17.7	7.2	0.92	62.55	48.41	27.17	38.54	2.191326531	40.89130435	2	0	3684	FALSE
105	2017_SW_LOW_MONO_Y6_CV	Field17	2017	SW	NA	NA	LMY	6	CV	21.4	18.4	6.6	0.98	71.81	46.28	24.33	43.92	2.355607477	43.81632653	0	0	10365	TRUE
106	2017_SW_LOW_POLY_B2_CV	Field17	2017	SW	NA	NA	LPB	2	CV	19.9	16.9	6.5	1.14	61.12	46.27	21.45	27.3	2.071356784	22.94736842	0	0	5340	FALSE
107	2017_SW_LOW_POLY_P10_CV	Field17	2017	SW	NA	NA	LPP	10	CV	20	19	5.2	0.88	48.86	48.92	20.68	21.37	1.443	23.28409091	2	0	2280	FALSE
108	2017_SW_LOW_POLY_P5_CV	Field17	2017	SW	NA	NA	LPP	5	CV	23.2	18.6	7	1.42	47.15	41.54	20.56	16.48	1.032327586	10.6056338	2	1	4232	FALSE
109	2017_SW_LOW_POLY_R18_CV	Field17	2017	SW	NA	NA	LPR	18	CV	21.3	15.7	5	0.85	51.05	55.19	18.18	26.77	1.396713615	30.49411765	0	0	14785	TRUE
110	2017_SW_LOW_POLY_R7_CV	Field17	2017	SW	NA	NA	LPR	7	CV	18.4	16	5.4	0.73	48.69	53.26	21.85	26.48	1.646195652	35.2739726	0	0	4984	FALSE
111	2017_SW_LOW_POLY_Y1_CV	Field17	2017	SW	NA	NA	LPY	1	CV	23.1	15.4	8	0.93	53.52	41.69	18.52	20.59	1.316883117	21.13978495	0.5	0	244845	TRUE
112	2017_SW_LOW_POLY_Y13_CV	Field17	2017	SW	NA	NA	LPY	13	CV	22.4	16.2	6.8	1.05	59.98	46.51	21.94	27.94	1.677678571	25.60952381	4	0	206	FALSE
113	2018_HIGH_MONO_HM1O73_CV	Lab18	2018	NA	HIGH	MONO	HM1	O73	CV	40.46	27.61	13.19	5.87	53.69	30.95	13.96	16.6	0.326989619	1.827938671	0	0	3295	FALSE
114	2018_HIGH_MONO_HM1W15_CV	Lab18	2018	NA	HIGH	MONO	HM1	W15	CV	40.32	23.04	11.2	4.25	42.75	28.85	9.35	8.54	0.060267857	1.009411765	0	0	10308	TRUE
115	2018_HIGH_MONO_HM1W33_CV	Lab18	2018	NA	HIGH	MONO	HM1	W33	CV	47.13	30.3	13.86	10.52	47.49	30.61	13.32	15.56	0.007638447	0.479087452	0	0	12320	TRUE
116	2018_HIGH_MONO_HM1W96_CV	Lab18	2018	NA	HIGH	MONO	HM1	W96	CV	42.01	34.34	13.93	7.66	42.77	36.24	13.56	13.52	0.018090931	0.765013055	0	0	3064	FALSE
117	2018_HIGH_MONO_HM4Y44_CV	Lab18	2018	NA	HIGH	MONO	HM4	Y44	CV	27.32	20.28	10.03	2	NA	NA	NA	NA	NA	NA	0	NA	38386	TRUE
118	2018_HIGH_MONO_HM4Y53_CV	Lab18	2018	NA	HIGH	MONO	HM4	Y53	CV	26.82	18.9	10.37	2.36	62.36	34.64	12.51	18.85	1.3251305	6.987288136	0	NA	31185	TRUE
119	2018_HIGH_MONO_HM8O20_CV	Lab18	2018	NA	HIGH	MONO	HM8	O20	CV	47.19	27.81	12.76	7.22	43.28	31.67	13.17	13	-0.082856537	0.800554017	0	NA	36740	TRUE
120	2018_HIGH_MONO_HM8O34_CV	Lab18	2018	NA	HIGH	MONO	HM8	O34	CV	27.27	24.85	6.77	2.63	45.51	28.37	10.16	11.89	0.668866887	3.520912548	0	NA	19560	TRUE
121	2018_HIGH_MONO_HM8O66_CV	Lab18	2018	NA	HIGH	MONO	HM8	O66	CV	34.97	27.27	10.59	4.6	51.45	30.7	11.97	16.45	0.471261081	2.576086957	0	NA	52879	TRUE
122	2018_HIGH_MONO_HM8Y28_CV	Lab18	2018	NA	HIGH	MONO	HM8	Y28	CV	54.77	24.53	15.87	8.29	42.54	27.36	10.48	9.67	-0.223297426	0.166465621	0	NA	43866	TRUE
123	2018_HIGH_MONO_HM8Y52_CV	Lab18	2018	NA	HIGH	MONO	HM8	Y52	CV	35.26	24	12.1	3.72	41.6	34.27	11.98	13.42	0.179807147	2.607526882	0	NA	44955	TRUE
125	2018_HIGH_POLY_HP1W26_CV	Lab18	2018	NA	HIGH	POLY	HP1	W26	CV	44.38	22.62	13.51	5.12	62.61	28.95	12.78	11.4	0.410770617	1.2265625	0	NA	95	FALSE
126	2018_HIGH_POLY_HP1W5_CV	Lab18	2018	NA	HIGH	POLY	HP1	W5	CV	48	24.68	11.78	6.54	49.48	30.2	12.1	13.82	0.030833333	1.113149847	0	NA	39453	TRUE
127	2018_HIGH_POLY_HP1W62_CV	Lab18	2018	NA	HIGH	POLY	HP1	W62	CV	32.81	24.65	11.01	3.55	35.94	29.79	11.4	7.58	0.095397745	1.135211268	0.5	NA	51582	TRUE
128	2018_HIGH_POLY_HP1W63_CV	Lab18	2018	NA	HIGH	POLY	HP1	W63	CV	33.22	28.09	11.77	4.46	34.52	28.75	10.79	8.14	0.039133052	0.825112108	0	NA	43641	TRUE
129	2018_HIGH_POLY_HP1Y33_IR	Lab18	2018	NA	HIGH	POLY	HP1	Y33	IR	38.27	21.24	14.54	5.08	41.2	22	15.28	7.49	0.076561275	0.474409449	0	NA	50415	TRUE
130	2018_HIGH_POLY_HP1Y55_IR	Lab18	2018	NA	HIGH	POLY	HP1	Y55	IR	38.21	23.34	14.33	5.17	40.42	21.62	15.48	7.08	0.057838262	0.369439072	0	NA	60941	TRUE
131	2018_HIGH_POLY_HP1Y64_IR	Lab18	2018	NA	HIGH	POLY	HP1	Y64	IR	28.25	16.74	12.36	2.62	35.08	17.95	14.57	5.11	0.241769912	0.950381679	0	NA	50518	TRUE
132	2018_HIGH_POLY_HP1Y75_IR	Lab18	2018	NA	HIGH	POLY	HP1	Y75	IR	29.81	17.91	11.34	2.84	32.74	18.33	12.8	4.24	0.098289165	0.492957746	0	NA	58954	TRUE
133	2018_HIGH_POLY_HP1Y84_IR	Lab18	2018	NA	HIGH	POLY	HP1	Y84	IR	32.8	22.76	12.05	3.66	34.68	18.78	13.43	5.21	0.057317073	0.423497268	0	NA	64843	TRUE
134	2018_HIGH_POLY_HP3B59_CV	Lab18	2018	NA	HIGH	POLY	HP3	B59	CV	49.28	29.56	13.56	8.67	49.72	30.14	14.88	15.92	0.008928571	0.83621684	0	NA	47514	TRUE
135	2018_HIGH_POLY_HP3B65_CV	Lab18	2018	NA	HIGH	POLY	HP3	B65	CV	38.66	36.16	12.73	8.28	42.8	36.34	14.49	14.68	0.107087429	0.77294686	0	NA	31583	TRUE
136	2018_HIGH_POLY_HP3W36_CV	Lab18	2018	NA	HIGH	POLY	HP3	W36	CV	41.73	24.46	14.4	5.29	42.53	28.62	10.62	11.54	0.01917086	1.18147448	0	NA	29035	TRUE
137	2018_HIGH_POLY_HP3W36_IR	Lab18	2018	NA	HIGH	POLY	HP3	W36	IR	48.14	28.61	17.35	8.27	47.81	24.42	17.51	11.6	-0.006855006	0.402660218	0	NA	61485	TRUE
138	2018_HIGH_POLY_HP3W37_IR	Lab18	2018	NA	HIGH	POLY	HP3	W37	IR	40.13	22.03	14.91	5.21	38.96	20.1	14.01	5.87	-0.029155245	0.126679463	0	NA	78017	TRUE
139	2018_HIGH_POLY_HP3W4_IR	Lab18	2018	NA	HIGH	POLY	HP3	W4	IR	42.48	24.21	16.07	6.96	41.06	21.32	15.21	8.75	-0.033427495	0.257183908	0	NA	75393	TRUE
140	2018_HIGH_POLY_HP3W40_IR	Lab18	2018	NA	HIGH	POLY	HP3	W40	IR	38.24	22.52	13.01	5.64	38.37	21.34	13.91	2.49	0.003399582	-0.558510638	0	NA	127119	TRUE
141	2018_HIGH_POLY_HP3W45_CV	Lab18	2018	NA	HIGH	POLY	HP3	W45	CV	34.78	19.84	9.3	3.22	34.99	22.44	10.33	6.31	0.006037953	0.959627329	1	NA	22857	TRUE
142	2018_HIGH_POLY_HP3W61_CV	Lab18	2018	NA	HIGH	POLY	HP3	W61	CV	39.72	20.63	11.87	3.08	41.16	22.72	8.18	7.82	0.036253776	1.538961039	0	NA	49096	TRUE
143	2018_HIGH_POLY_HP3W9_IR	Lab18	2018	NA	HIGH	POLY	HP3	W9	IR	40.49	27.29	15.87	8.21	49.67	24.59	20.99	16.5	0.226722648	1.009744214	0	NA	74074	TRUE
144	2018_HIGH_POLY_HP51_MB	Lab18	2018	NA	HIGH	POLY	HP5	1	LP	NA	NA	NA	NA	13.59	11.32	4.66	0.38	NA	NA	1	NA	61604	TRUE
145	2018_HIGH_POLY_HP52_MM	Lab18	2018	NA	HIGH	POLY	HP5	2	AM	NA	NA	NA	NA	13.01	8.39	4.02	0.21	NA	NA	0	NA	873	FALSE
146	2018_HIGH_POLY_HP54_MM	Lab18	2018	NA	HIGH	POLY	HP5	4	AM	NA	NA	NA	NA	14.07	9.51	4.72	0.35	NA	NA	0	NA	175883	TRUE
147	2018_HIGH_POLY_HP5G14_CV	Lab18	2018	NA	HIGH	POLY	HP5	G14	CV	32.05	25.08	7.9	3.74	45.36	33.33	13.1	13.81	0.415288612	2.692513369	1	NA	21935	TRUE
148	2018_HIGH_POLY_HP5G19_CV	Lab18	2018	NA	HIGH	POLY	HP5	G19	CV	48.76	26.01	10.64	8.16	57.57	38.55	12.35	23.34	0.180680886	1.860294118	0	NA	18752	TRUE
149	2018_HIGH_POLY_HP5G32_CV	Lab18	2018	NA	HIGH	POLY	HP5	G32	CV	38.78	24.97	6.35	5.56	45.41	35.18	12.89	15.21	0.170964415	1.735611511	0	NA	41764	TRUE
150	2018_HIGH_POLY_HP5G55_CV	Lab18	2018	NA	HIGH	POLY	HP5	G55	CV	43.23	32.37	10.21	8.41	54.61	32.21	14.08	18.57	0.263243118	1.208085612	0	NA	64280	TRUE
151	2018_HIGH_POLY_HP5G67_CV	Lab18	2018	NA	HIGH	POLY	HP5	G67	CV	45.3	29.85	9.13	8	50.06	28.32	10.44	12.7	0.105077263	0.5875	0.5	NA	51118	TRUE
152	2018_HIGH_POLY_HP5G7_CV	Lab18	2018	NA	HIGH	POLY	HP5	G7	CV	35	23.78	7.54	3.3	45.09	29.21	11.81	12.28	0.288285714	2.721212121	0	NA	52631	TRUE
153	2018_HIGH_POLY_HP5W69_IR	Lab18	2018	NA	HIGH	POLY	HP5	W69	IR	45.44	29.69	18.87	10.35	45.16	24.4	18.43	12.73	-0.006161972	0.229951691	0	NA	63646	TRUE
154	2018_HIGH_POLY_HP5Y1_IR	Lab18	2018	NA	HIGH	POLY	HP5	Y1	IR	31.85	17.73	12.46	3.03	36.92	18.57	14.83	5.29	0.159183673	0.745874587	0	NA	75778	TRUE
155	2018_HIGH_POLY_HP5Y27_IR	Lab18	2018	NA	HIGH	POLY	HP5	Y27	IR	30.48	20.27	11.3	3.05	31.6	19.94	12.68	4.94	0.036745407	0.619672131	0	NA	71371	TRUE
156	2018_HIGH_POLY_HP5Y38_IR	Lab18	2018	NA	HIGH	POLY	HP5	Y38	IR	30.07	19.32	11.2	3.09	31.4	18.45	11.44	4.3	0.04423013	0.391585761	0	NA	71567	TRUE
157	2018_HIGH_POLY_HP5Y44_IR	Lab18	2018	NA	HIGH	POLY	HP5	Y44	IR	34.66	21.51	14.27	4.94	34.36	19.85	14.88	5.75	-0.008655511	0.163967611	0	NA	63259	TRUE
158	2018_LOW_MONO_LM1O13_CV	Lab18	2018	NA	LOW	MONO	LM1	O13	CV	26.06	20.38	9.81	2.08	NA	NA	NA	NA	NA	NA	0	NA	77033	TRUE
159	2018_LOW_MONO_LM1O33_CV	Lab18	2018	NA	LOW	MONO	LM1	O33	CV	35.38	24.67	11.5	3.22	57.85	36	11.85	16.17	0.635104579	4.02173913	0	NA	58047	TRUE
160	2018_LOW_MONO_LM1O51_CV	Lab18	2018	NA	LOW	MONO	LM1	O51	CV	46.92	30.49	14.71	8.81	46.07	33.07	12.91	16.26	-0.018115942	0.845629966	0	NA	87415	TRUE
161	2018_LOW_MONO_LM1Y12_CV	Lab18	2018	NA	LOW	MONO	LM1	Y12	CV	25.23	18.35	10.7	2.02	41.33	27.38	10.61	8.48	0.638129211	3.198019802	0	NA	77684	TRUE
162	2018_LOW_MONO_LM1Y14_CV	Lab18	2018	NA	LOW	MONO	LM1	Y14	CV	28.86	22.01	12.85	2.83	38.93	29.53	10.47	9.884	0.348925849	2.492579505	0	NA	115800	TRUE
163	2018_LOW_MONO_LM2O28_CV	Lab18	2018	NA	LOW	MONO	LM2	O28	CV	34.63	23.62	11.15	3.64	39.72	27.85	12.6	11.05	0.146982385	2.035714286	0	NA	21950	TRUE
164	2018_LOW_MONO_LM2O48_CV	Lab18	2018	NA	LOW	MONO	LM2	O48	CV	33.84	30.46	30.37	5.88	40.98	33.7	13.08	12.14	0.210992908	1.06462585	0	NA	45429	TRUE
165	2018_LOW_MONO_LM2O7_CV	Lab18	2018	NA	LOW	MONO	LM2	O7	CV	28.71	19.92	7.18	2.52	37.15	24.61	9.22	7.91	0.293974225	2.138888889	0	NA	59183	TRUE
166	2018_LOW_MONO_LM2O79_CV	Lab18	2018	NA	LOW	MONO	LM2	O79	CV	44.47	26.62	13.62	6.39	41.25	28.99	11.6	10.68	-0.072408365	0.671361502	0	NA	75452	TRUE
167	2018_LOW_MONO_LM2O89_CV	Lab18	2018	NA	LOW	MONO	LM2	O89	CV	28.61	22.91	9.24	2.8	40.66	30.55	10.9	9.9	0.421181405	2.535714286	0	NA	55121	TRUE
168	2018_LOW_MONO_LM430G_CV	Lab18	2018	NA	LOW	MONO	LM4	30G	CV	NA	NA	NA	NA	39.71	27.96	10.61	9.29	NA	NA	0	NA	80009	TRUE
169	2018_LOW_MONO_LM452O_CV	Lab18	2018	NA	LOW	MONO	LM4	52O	CV	NA	NA	NA	NA	52.15	38.28	15.56	17.64	NA	NA	0	NA	122745	TRUE
170	2018_LOW_MONO_LM472Y_CV	Lab18	2018	NA	LOW	MONO	LM4	72Y	CV	NA	NA	NA	NA	46.94	32.66	13.56	17.88	NA	NA	0	NA	78414	TRUE
171	2018_LOW_MONO_LM47Y_CV	Lab18	2018	NA	LOW	MONO	LM4	7Y	CV	NA	NA	NA	NA	55.77	34.08	13.74	17.03	NA	NA	0	NA	65390	TRUE
172	2018_LOW_MONO_LM481G_CV	Lab18	2018	NA	LOW	MONO	LM4	81G	CV	NA	NA	NA	NA	36.46	26.52	11.42	8.13	NA	NA	0	NA	67777	TRUE
173	2018_LOW_POLY_LP11_MM	Lab18	2018	NA	LOW	POLY	LP1	1	AM	NA	NA	NA	NA	NA	NA	NA	NA	NA	NA	5	NA	15984	TRUE
174	2018_LOW_POLY_LP1O24_CV	Lab18	2018	NA	LOW	POLY	LP1	O24	CV	36.18	31.22	7.92	5.98	48.28	30.74	12.96	15.13	0.334438917	1.530100334	0	NA	39245	TRUE
175	2018_LOW_POLY_LP1O61_CV	Lab18	2018	NA	LOW	POLY	LP1	O61	CV	39.82	24.1	6.91	4.27	37.3	26.82	10.05	7.1	-0.063284782	0.662763466	0	NA	82537	TRUE
176	2018_LOW_POLY_LP1O77_CV	Lab18	2018	NA	LOW	POLY	LP1	O77	CV	37.93	29	7.67	4.95	48.08	30.19	12.78	16.78	0.267598207	2.38989899	0	NA	49009	TRUE
177	2018_LOW_POLY_LP1O85_CV	Lab18	2018	NA	LOW	POLY	LP1	O85	CV	30.59	24.19	8.05	3.91	35.85	28.98	12.14	8.08	0.171951618	1.066496164	0	NA	63238	TRUE
178	2018_LOW_POLY_LP1W16_IR	Lab18	2018	NA	LOW	POLY	LP1	W16	IR	42.06	24.51	16.35	7.47	42.74	23.37	16.36	9.09	0.01616738	0.21686747	0	NA	110889	TRUE
179	2018_LOW_POLY_LP1W38_IR	Lab18	2018	NA	LOW	POLY	LP1	W38	IR	40.66	23.3	16.65	7.9	43.3	24.4	15.1	8.83	0.064928677	0.117721519	0	NA	44499	TRUE
180	2018_LOW_POLY_LP1W6_IR	Lab18	2018	NA	LOW	POLY	LP1	W6	IR	50.5	28.95	21.56	14.66	NA	NA	NA	NA	NA	NA	0	NA	78509	TRUE
181	2018_LOW_POLY_LP1W97_IR	Lab18	2018	NA	LOW	POLY	LP1	W97	IR	41.23	24.53	14.96	6.67	43.5	25	16.1	10.61	0.055056997	0.590704648	0	NA	74605	TRUE
182	2018_LOW_POLY_LP1Y12_IR	Lab18	2018	NA	LOW	POLY	LP1	Y12	IR	35.78	21.62	12.81	4.18	40.4	21.6	13.7	7.1	0.129122415	0.698564593	0	NA	54215	TRUE
183	2018_LOW_POLY_LP1Y43_CV	Lab18	2018	NA	LOW	POLY	LP1	Y43	CV	29.53	22.37	5.112	2.31	41.3	25.29	10.13	8.89	0.398577718	2.848484848	0.5	NA	67172	TRUE
184	2018_LOW_POLY_LP51_MB	Lab18	2018	NA	LOW	POLY	LP5	1	LP	NA	NA	NA	NA	19.15	15.34	5.37	0.68	NA	NA	4	NA	61606	TRUE
185	2018_LOW_POLY_LP52_MB	Lab18	2018	NA	LOW	POLY	LP5	2	LP	NA	NA	NA	NA	15.07	11.1	5.68	0.48	NA	NA	3	NA	79232	TRUE
186	2018_LOW_POLY_LP53_MM	Lab18	2018	NA	LOW	POLY	LP5	3	AM	NA	NA	NA	NA	12.53	8.68	4.2	0.27	NA	NA	0	NA	72464	TRUE
187	2018_LOW_POLY_LP5G15_CV	Lab18	2018	NA	LOW	POLY	LP5	G15	CV	34.27	25.92	8.17	3.64	42.03	25.44	8.83	8.78	0.226437117	1.412087912	0	NA	62145	TRUE
188	2018_LOW_POLY_LP5G9_CV	Lab18	2018	NA	LOW	POLY	LP5	G9	CV	37.55	21.94	8.17	3.87	48.33	30.58	12.13	12.8	0.287083888	2.30749354	0.5	NA	70501	TRUE
189	2018_LOW_POLY_LP5O45_CV	Lab18	2018	NA	LOW	POLY	LP5	O45	CV	36.93	34.14	9.98	6.91	43.32	29.06	11.8	10.88	0.173030057	0.574529667	0.5	NA	84160	TRUE
190	2018_LOW_POLY_LP5O51_CV	Lab18	2018	NA	LOW	POLY	LP5	O51	CV	41.67	30.79	9.77	8.84	48.25	32.51	13.82	17.11	0.157907367	0.935520362	1	NA	74811	TRUE
191	2018_LOW_POLY_LP5O78_CV	Lab18	2018	NA	LOW	POLY	LP5	O78	CV	NA	NA	NA	NA	47.2	25.58	10.15	10.21	NA	NA	0.5	NA	74892	TRUE
192	2018_LOW_POLY_LP5O83_CV	Lab18	2018	NA	LOW	POLY	LP5	O83	CV	42.92	27.57	8.42	6.11	42.68	26.23	9.81	9.84	-0.005591799	0.610474632	0	NA	65093	TRUE
193	2018_LOW_POLY_LP5W11_IR	Lab18	2018	NA	LOW	POLY	LP5	W11	IR	35.2	21.49	13.63	4.02	34.51	13.8	13.12	5.41	-0.019602273	0.345771144	0	NA	30671	TRUE
194	2018_LOW_POLY_LP5W25_IR	Lab18	2018	NA	LOW	POLY	LP5	W25	IR	45.14	23.77	16.95	8.71	45.93	22.59	17.92	10.99	0.017501108	0.261768083	0	NA	54787	TRUE
195	2018_LOW_POLY_LP5W41_IR	Lab18	2018	NA	LOW	POLY	LP5	W41	IR	40.78	21.61	13.16	5.52	40.41	20.9	14.27	7.03	-0.009073075	0.273550725	0	NA	76423	TRUE
196	2018_LOW_POLY_LP5W48_IR	Lab18	2018	NA	LOW	POLY	LP5	W48	IR	50.87	25.72	25.64	11.49	50.47	23.8	18.84	14.33	-0.007863181	0.247171453	0	NA	27254	TRUE
197	2018_LOW_POLY_LP5W5_IR	Lab18	2018	NA	LOW	POLY	LP5	W5	IR	47.35	24.54	16.22	8.59	NA	NA	NA	NA	NA	NA	0	NA	80162	TRUE
198	2018_LOW_POLY_LP5Y92_CV	Lab18	2018	NA	LOW	POLY	LP5	Y92	CV	35.79	21.41	7.31	3.3	35.44	23.4	9.05	7.48	-0.009779268	1.266666667	0	NA	102396	TRUE
199	2018_LOW_POLY_LP71_MB	Lab18	2018	NA	LOW	POLY	LP7	1	LP	NA	NA	NA	NA	15.52	11.4	5.73	0.47	NA	NA	5	NA	67481	TRUE
200	2018_LOW_POLY_LP72_MB	Lab18	2018	NA	LOW	POLY	LP7	2	LP	NA	NA	NA	NA	13.18	10.49	5.54	0.34	NA	NA	2	NA	64937	TRUE
201	2018_LOW_POLY_LP73_MB	Lab18	2018	NA	LOW	POLY	LP7	3	LP	NA	NA	NA	NA	NA	NA	NA	NA	NA	NA	2	NA	70530	TRUE
202	2018_LOW_POLY_LP74_MM	Lab18	2018	NA	LOW	POLY	LP7	4	AM	NA	NA	NA	NA	16.28	10.16	4.88	0.44	NA	NA	3	NA	109466	TRUE
203	2018_LOW_POLY_LP75_MM	Lab18	2018	NA	LOW	POLY	LP7	5	AM	NA	NA	NA	NA	NA	NA	NA	NA	NA	NA	0	NA	49021	TRUE
204	2018_LOW_POLY_LP7O11_CV	Lab18	2018	NA	LOW	POLY	LP7	O11	CV	50.8	27.4	11.26	8.12	35.79	28.25	11.36	7.85	-0.295472441	-0.033251232	0	NA	61551	TRUE
205	2018_LOW_POLY_LP7O23_CV	Lab18	2018	NA	LOW	POLY	LP7	O23	CV	40.69	27.45	6.81	5.53	30.21	33.73	12.48	10.51	-0.257557139	0.900542495	0	NA	82679	TRUE
206	2018_LOW_POLY_LP7O25_CV	Lab18	2018	NA	LOW	POLY	LP7	O25	CV	38.92	23.13	9.03	4.89	51.54	27.66	14.03	16.97	0.324254882	2.470347648	0	NA	74	FALSE
207	2018_LOW_POLY_LP7O37_CV	Lab18	2018	NA	LOW	POLY	LP7	O37	CV	54.36	29.69	8.84	9.58	43.28	36.24	15.07	11.86	-0.203826343	0.237995825	0	NA	56	FALSE
208	2018_LOW_POLY_LP7Y16_IR	Lab18	2018	NA	LOW	POLY	LP7	Y16	IR	35.81	18.98	14.55	4.07	40.09	20.99	16.9	6.36	0.119519687	0.562653563	0	NA	33248	TRUE
209	2018_LOW_POLY_LP7Y17_IR	Lab18	2018	NA	LOW	POLY	LP7	Y17	IR	29.53	18.38	11.29	2.85	36.81	23.17	14.5	5.95	0.246528954	1.087719298	0	NA	15635	TRUE
210	2018_LOW_POLY_LP7Y74_IR	Lab18	2018	NA	LOW	POLY	LP7	Y74	IR	28.56	17.68	11.94	2.57	34.63	20.05	14.84	5.27	0.212535014	1.050583658	0	NA	28800	TRUE
211	2018_LOW_POLY_LP7Y8_CV	Lab18	2018	NA	LOW	POLY	LP7	Y8	CV	NA	NA	NA	NA	39.33	28.9	10.79	7.41	NA	NA	0.5	NA	108019	TRUE
212	2018_LOW_POLY_LP7Y88_IR	Lab18	2018	NA	LOW	POLY	LP7	Y88	IR	NA	NA	NA	NA	31.36	17.72	11.61	3.34	NA	NA	0	NA	35260	TRUE
213	2018_LOW_POLY_LP7Y94_IR	Lab18	2018	NA	LOW	POLY	LP7	Y94	IR	NA	NA	NA	NA	32.76	18.44	14.03	4.57	NA	NA	0	NA	27628	TRUE
